# Supplementary material for: Effective Coping with Academic Stress Is a Matter of Personality Types: Revisiting the Person-Centred Approach
Source: Behav Sci (Basel). 2023 Aug 18;13(8):687. doi: 10.3390/bs13080687 (PMC10451618; doi:10.3390/bs13080687)
Supplement: Supplementary file 1 [file behavsci-13-00687-s001.zip]

Archive with 1 entries (1 files):
- behavsci-2533251-supplementary.pdf
